# Supplementary material for: Differential Carbon Catabolite Repression and Hemicellulolytic Ability among Pathotypes of Colletotrichum lindemuthianum against Natural Plant Substrates
Source: J Fungi (Basel). 2024 Jun 5;10(6):406. doi: 10.3390/jof10060406 (PMC11204554; doi:10.3390/jof10060406)
Supplement: Supplementary file 1 [file jof-10-00406-s001.zip]

Archive with 2 entries (2 files):
- Supplementary Figure S1; Tables S1-S7.pdf
- Supplementary Tables S8 and S9.pdf
